# Supplementary material for: Vitamin D Intake and the Risk of Colorectal Cancer: An Updated Meta-Analysis and Systematic Review of Case-Control and Prospective Cohort Studies
Source: Cancers (Basel). 2021 Jun 4;13(11):2814. doi: 10.3390/cancers13112814 (PMC8201292; doi:10.3390/cancers13112814)
Supplement: Supplementary file 1 [file cancers-13-02814-s001.zip]

Archive with 1 entries (1 files):
- Supplementary materials.pdf
